# Supplementary material for: Genome-wide association study of agronomic traits related to nitrogen use efficiency in Henan wheat
Source: BMC Genomics. 2024 Jan 2;25:7. doi: 10.1186/s12864-023-09922-0 (PMC10759698; doi:10.1186/s12864-023-09922-0)
Supplement: Supplementary file 1 — Additional file 1: Table S1. Information of 244 wheat accessions. Table S2. Summary statistics of BLUP of agronomic traits. Table S3. QTNs for wheat NUE-related traits in a single environment using 3VmrMLM. Table S4. QTNs for wheat NUE-related traits in all the environments using the 3VmrMLM. Table S5. QEIs for wheat NUE-related traits in all the environments using 3VmrMLM. Table S6. 52 Annotated genes within the confidence interval of SNP AX-110463363. Table S7. The phenotypic data for Bainong 207 and Jinzihong under low and high N conditions. [file 12864_2023_9922_MOESM1_ESM.xlsx]

## Sheet: Table S1
Table S1. Information of 244 wheat accessions
No.	Accession	Deposition number	Origin	Q1	Q2	Subgroupa
NUE1	Zhengmai 07H508	YX930	Zhengzhou, Henan, China	0	1	2
NUE2	R93127	Q131	unkown	0.2254	0.7746	2
NUE3	Jichuang 2	Q96	Jinan, Shandong, China	0.2678	0.7322	2
NUE4	Aikang 58	YX688	Xinxiang, Henan, China	0	1	2
NUE5	Zhou 8425B	Y071	Zhoukou, Henan, China	0.0014	0.9986	2
NUE6	Zhoumai 16	YX694	Zhoukou, Henan, China	0	1	2
NUE7	Zhengmai 366	YX740	Zhengzhou, Henan, China	0.0004	0.9996	2
NUE8	Yumai 21	YX418	Zhoukou, Henan, China	0	1	2
NUE9	Aifeng 3	H078	Xianyang, Shannxi, China	0.0004	0.9996	2
NUE10	Zhengmai 9405	YX802	Zhengzhou, Henan, China	0.0188	0.9812	2
NUE11	Zhongmai 895	YX997	Anyang, Henan, China	0	1	2
NUE12	Luomai 1	YX799	Luoyang, Henan, China	0	1	2
NUE13	Zhengmai 5138	Q242	Zhengzhou, Henan, China	0	1	2
NUE14	Bainong 207	YX963	Xinxiang, Henan, China	0.1784	0.8216	2
NUE15	Zhengmai 0943	YX871	Zhengzhou, Henan, China	0.0004	0.9996	2
NUE16	Zhoumai 32	YX940	Zhoukou, Henan, China	0.1298	0.8702	2
NUE17	Zhengzhou 761	H083	Zhengzhou, Henan, China	0.1784	0.8216	2
NUE18	Xinmai 26-5	YX867	Xinxiang, Henan, China	0.1994	0.8006	2
NUE19	Yumai 69	YX739	Xinxiang, Henan, China	0.1548	0.8452	2
NUE20	Yumai 18	YX523	Luoyang, Henan, China	0	1	2
NUE21	Cunmai 5	YX980	Zhoukou, Henan, China	0.0014	0.9986	2
NUE22	4B269	Y087	Zhengzhou, Henan, China	0.0038	0.9962	2
NUE23	Cunmai 8	YX981	Zhoukou, Henan, China	0.0298	0.9702	2
NUE24	Zhongyu 3	YX811	Anyang, Henan, China	0.1054	0.8946	2
NUE25	Huapei 3	YX765	Zhengzhou, Henan, China	0.1948	0.8052	2
NUE26	Fengdecunmai 1	YX902	Zhoukou, Henan, China	0	1	2
NUE27	Xinmai 30	YX979	Xinxiang, Henan, China	0	1	2
NUE28	Yumai 49	H174	Jiaozuo, Henan, China	0.1074	0.8926	2
NUE29	Zhengmai 1354	YX969	Zhengzhou, Henan, China	0.0708	0.9292	2
NUE30	Zhongmai 875	YX991	Luohe, Henan, China	0	1	2
NUE31	Zhengmai 9023	H221	Zhengzhou, Henan, China	0.0016	0.9984	2
NUE32	Zhongyu 9307	YX944	Anyang, Henan, China	0.0014	0.9986	2
NUE33	Zhengmai 0856	YX876	Zhengzhou, Henan, China	0.0016	0.9984	2
NUE34	Yumai 19	YX524	Kaifeng, Henan, China	0.0682	0.9318	2
NUE35	Zhoumai 18	YX705	Zhoukou, Henan, China	0.0214	0.9786	2
NUE36	Yumai 63	H226	Luoyang, Henan, China	0	1	2
NUE37	Xinong 979	H304	Xianyang, Shannxi, China	0.0174	0.9826	2
NUE38	Xinmai 16	YX700	Xinxiang, Henan, China	0	1	2
NUE39	Yumai 13	H161	Zhengzhou, Henan, China	0.1194	0.8806	2
NUE40	Yumai 51	H176	Zhoukou, Henan, China	0	1	2
NUE41	Zhongyu 1220	YX521	Anyang, Henan, China	0.0668	0.9332	2
NUE42	Xian 8	H131	Xian, Shannxi, China	0.1226	0.8774	2
NUE43	Zhengzhou 871	YX460	Zhengzhou, Henan, China	0.2014	0.7986	2
NUE44	Luomai 24	YX859	Luoyang, Henan, China	0	1	2
NUE45	Pumai 9	YX754	Puyang, Henan, China	0.0004	0.9996	2
NUE46	Zhengmai 7698	YX741	Zhengzhou, Henan, China	0.0004	0.9996	2
NUE47	Baiquan 41	YX026	Xinxiang, Henan, China	0.3654	0.6346	2
NUE48	Bonong 6	YX976	Jiaozuo, Henan, China	0	1	2
NUE49	Zhoumai 22	YX821	Zhoukou, Henan, China	0.0716	0.9284	2
NUE50	Xuke 168	YX974	Xuchang, Henan, China	0	1	2
NUE51	Zheng 97199	Y102	Zhengzhou, Henan, China	0.3444	0.6556	2
NUE52	Xuzhou 21	H164	Xuzhou, Jiangsu, China	0	1	2
NUE53	Zhengtaiyu 1	YX458	Zhengzhou, Henan, China	0.0224	0.9776	2
NUE54	Yumai 43	YX745	Zhengzhou, Henan, China	0.0004	0.9996	2
NUE55	Xiaoyan 4	H047	Baoji, Shannxi, China	0.2438	0.7562	2
NUE56	Aimengniu	H145	Taian, Shandong, China	0.2728	0.7272	2
NUE57	Anxuan 5	H088	Anyang, Henan, China	0.3658	0.6342	2
NUE58	Xinmai 21	YX888	Xinxiang, Henan, China	0	1	2
NUE59	Yumai 56	YX622	Zhengzhou, Henan, China	0.2824	0.7176	2
NUE60	Yumai 67	YX791	Zhengzhou, Henan, China	0.1354	0.8646	2
NUE61	Yumai 2	H126	Pingdingshan, Henan, China	0.2254	0.7746	2
NUE62	Jimai 19	H234	Jinan, Shandong, China	0.1024	0.8976	2
NUE63	Jimai 30	H353	Shijiazhuang, Hebei, China	0.2674	0.7326	2
NUE64	Zhoumai 23	YX845	Zhoukou, Henan, China	0.0504	0.9496	2
NUE65	Zhengmai 379	YX933	Zhengzhou, Henan, China	0.0684	0.9316	2
NUE66	Yumai 50	H175	Zhengzhou, Henan, China	0.2284	0.7716	2
NUE67	Xuke 1	YX906	Xuchang, Henan, China	0	1	2
NUE68	Zhengyin 4	YY202	Italy	0	1	2
NUE69	Xuke 316	YX907	Xuchang, Henan, China	0.1224	0.8776	2
NUE70	Huapei 8	YX092	Zhengzhou, Henan, China	0.2204	0.7796	2
NUE71	Yumai 61	H180	Zhengzhou, Henan, China	0.1004	0.8996	2
NUE72	Youmanggedacao	YD1016	Pingdingshan, Henan, China	1	0	1
NUE73	Xiaozibai	YD0947	Xuchang, Henan, China	1	0	1
NUE74	Huangguaxian	YD1043	Zhoukou, Henan, China	0.61	0.39	1
NUE75	Shuanghoumai	YD0030	Anyang, Henan, China	0.9754	0.0246	1
NUE76	Neixiang 36	H050	Nanyang, Henan, China	0.0918	0.9082	2
NUE77	Quermang	YD0891	Nanyang, Henan, China	0.9916	0.0084	1
NUE78	Nanyanghong	YD1037	Pingdingshan, Henan, China	1	0	1
NUE79	Bima 1	H009	Xianyang, Shannxi, China	0.4944	0.5056	2
NUE80	Baoshibamai	YD0898	Puyang, Henan, China	0.078	0.922	1
NUE81	Ermangmai	YD0772	Nanyang, Henan, China	1	0	1
NUE82	Yulincao	YD1034	Xuchang, Henan, China	1	0	1
NUE83	Banjiemang	YD0913	Jiaozuo, Henan, China	1	0	1
NUE84	Duanganzhuganqing	YD0621	Jiaozuo, Henan, China	0.1772	0.8228	1
NUE85	Laohongmai	YD0926	Luoyang, Henan, China	0.9922	0.0078	1
NUE86	Daizimai	YD0384	Xinyang, Henan, China	0.0474	0.9526	1
NUE87	Xuzhou 14	H201	Xuzhou, Jiangsu, China	0.3214	0.6786	2
NUE88	Xiaofoshou	YD0909	Jiyuan, Henan, China	1	0	1
NUE89	Zigancao	YD0965	Zhoukou, Henan, China	1	0	1
NUE90	Zaoyangmai	H033	America	0.2774	0.7226	2
NUE91	Baimai	YD0672	Pingdingshan, Henan, China	1	0	1
NUE92	Youzimai	YD0914	Xinxiang, Henan, China	1	0	1
NUE93	Youzimai	H014	Puyang, Henan, China	1	0	1
NUE94	Chushanbao	YD0927	Luoyang, Henan, China	0.9664	0.0336	1
NUE95	LiuOer	YD0141	Anyang, Henan, China	0.6564	0.3436	1
NUE96	Baimangcao	YD0162	Kaifeng, Henan, China	0.9954	0.0046	1
NUE97	Jinzihong	YD0363	Kaifeng, Henan, China	1	0	1
NUE98	Qiuzimai	YD0538	Shangqiu, Henan, China	1	0	1
NUE99	Fangtoumai	YD0836	Jiaozuo, Henan, China	0.2416	0.7584	1
NUE100	Yixiaomai	YD0463	Nanyang, Henan, China	1	0	1
NUE101	Hongqulianmang	YD0728	Nanyang, Henan, China	1	0	1
NUE102	Youzitou	YD0203	Pingdingshan, Henan, China	0.9956	0.0044	1
NUE103	Baodijiang	YD0749	Sanmenxia, Henan, China	1	0	1
NUE104	Honggoudou	YD0110	Jiaozuo, Henan, China	0.9994	0.0006	1
NUE105	Yingsizhuang	YD0943	Luoyang, Henan, China	1	0	1
NUE106	Hongcantiao	YD0435	Luoyang, Henan, China	1	0	1
NUE107	Baihulu	YD0577	Zhengzhou, Henan, China	1	0	1
NUE108	Zaobanyue	YD0459	Nanyang, Henan, China	0.9994	0.0006	1
NUE109	Damai	YD0985	Pingdingshan, Henan, China	0.6574	0.3426	1
NUE110	Youmangsaogudan	YD0892	Anyang, Henan, China	1	0	1
NUE111	Ermangmai	YD0774	Nanyang, Henan, China	0.9994	0.0006	1
NUE112	Zigancao	YD0115	Luoyang, Henan, China	0.9994	0.0006	1
NUE113	Duanermang	YD0759	Pingdingshan, Henan, China	0.967	0.033	1
NUE114	Hulutou	YD1036	Luohe, Henan, China	1	0	1
NUE115	Zaosantian	YD0132	Anyang, Henan, China	1	0	1
NUE116	Pushanba	YD1052	Pingdingshan, Henan, China	1	0	1
NUE117	Hongsuihong	YD0505	Zhumadian, Henan, China	1	0	1
NUE118	Dazicao	YD0989	Pingdingshan, Henan, China	1	0	1
NUE119	Changzicao	YD0997	Xuchang, Henan, China	1	0	1
NUE120	Youzimai	YD0955	Zhumadian, Henan, China	1	0	1
NUE121	Youmai	YD0810	Puyang, Henan, China	1	0	1
NUE122	Liangguangtou	YD0646	Xuchang, Henan, China	1	0	1
NUE123	Dazihong	YD0043	Luohe, Henan, China	1	0	1
NUE124	Cantiaomai	YD0742	Luoyang, Henan, China	1	0	1
NUE125	Huaiqingfumai	YD0416	Sanmenxia, Henan, China	0.9868	0.0132	1
NUE126	Baifumai	YD0016	Sanmenxia, Henan, China	1	0	1
NUE127	Baiyupi	YD0026	America	1	0	1
NUE128	Yangmai	YD0112	Kaifeng, Henan, China	0.927	0.073	1
NUE129	Yingsizhuang	YD0928	Luoyang, Henan, China	0.9584	0.0416	1
NUE130	Zhuganqing	YD0031	Anyang, Henan, China	1	0	1
NUE131	Neixiang 5	YX062	Nanyang, Henan, China	0.0078	0.9922	2
NUE132	Baimai	YD0120	Xuchang, Henan, China	1	0	1
NUE133	Shiganmai	YD0869	Nanyang, Henan, China	0.2834	0.7166	1
NUE134	Ziganbaimangxian	YD0135	Puyang, Henan, China	0.9994	0.0006	1
NUE135	Hongmai	YD0893	Xinxiang, Henan, China	0.9994	0.0006	1
NUE136	Zaobanyue	YD0472	Nanyang, Henan, China	1	0	1
NUE137	Hongsuimai	YD1031	Pingdingshan, Henan, China	0.9628	0.0372	1
NUE138	Baimanghong	YD1003	Zhoukou, Henan, China	1	0	1
NUE139	Sanyuehuang	YD0074	Jiaozuo, Henan, China	0.9868	0.0132	1
NUE140	Huisanbao	YD0743	Luoyang, Henan, China	0.9674	0.0326	1
NUE141	Sanbaoxian	YD0984	Xuchang, Henan, China	1	0	1
NUE142	Datouben	YD0952	Zhumadian, Henan, China	0.8734	0.1266	1
NUE143	Baimanghong	YD1004	Pingdingshan, Henan, China	1	0	1
NUE144	Sanbaimai	YD0953	Zhumadian, Henan, China	0.7512	0.2488	1
NUE145	Hongmanghong	YD0415	Zhengzhou, Henan, China	0.9976	0.0024	1
NUE146	Jiutouniao	YD0884	Luoyang, Henan, China	0.2924	0.7076	1
NUE147	Hongmangcao	YD1025	Zhoukou, Henan, China	0.9978	0.0022	1
NUE148	Huolibeng	YD0460	Nanyang, Henan, China	0.9994	0.0006	1
NUE149	Baihulutou	YD0032	Anyang, Henan, China	0.9964	0.0036	1
NUE150	Kaifeng 124	H023	Kaifeng, Henan, China	0.9602	0.0398	2
NUE151	Fanglutou	YD0390	Puyang, Henan, China	1	0	1
NUE152	Dawangshuibai	YD0831	Xinyang, Henan, China	1	0	1
NUE153	Manmai	YD0284	Xinyang, Henan, China	1	0	1
NUE154	Datouben	YD0301	Zhumadian, Henan, China	1	0	1
NUE155	Baiyintiao	YD0114	Luoyang, Henan, China	1	0	1
NUE156	Dakoumai	YD0067	Luoyang, Henan, China	0.9588	0.0412	1
NUE157	Erjimai	YD0018	Pingdingshan, Henan, China	0.9994	0.0006	1
NUE158	Hongmanghongmai	YD0524	Puyang, Henan, China	1	0	1
NUE159	Baitutou	YD0062	Shangqiu, Henan, China	1	0	1
NUE160	Wangshanbai	YD0959	Xinyang, Henan, China	0.9894	0.0106	1
NUE161	Foshoumai	YD0881	Nanyang, Henan, China	0.2522	0.7478	1
NUE162	Dazicao	YD0988	Xuchang, Henan, China	1	0	1
NUE163	Hongheshangtou	YD0101	Nanyang, Henan, China	0.7224	0.2776	1
NUE164	Wuhuatou	YD0994	Luohe, Henan, China	0.861	0.139	1
NUE165	Dongmai	YD0882	Puyang, Henan, China	0.2524	0.7476	1
NUE166	Xuzhou 438	H022	Xuzhou, Jiangsu, China	1	0	2
NUE167	Baishenmai	YD1014	Xuchang, Henan, China	1	0	1
NUE168	Quanmangmai	YD0635	Xuchang, Henan, China	1	0	1
NUE169	Mala	YY205	Italy	0.2994	0.7006	1
NUE170	Dazibai	YD0543	Shangqiu, Henan, China	1	0	1
NUE171	Ermangmai	YD0978	Pingdingshan, Henan, China	1	0	1
NUE172	Jinsita	YD0889	Zhoukou, Henan, China	0.2514	0.7486	1
NUE173	Hongjianmai	YD0536	Shangqiu, Henan, China	1	0	1
NUE174	Baimangcao	YD0253	Nanyang, Henan, China	1	0	1
NUE175	Shuilaomai	YD0291	Xinyang, Henan, China	0.9988	0.0012	1
NUE176	Shandatou	YD0657	Nanyang, Henan, China	0.8834	0.1166	1
NUE177	Yingsizhuang	YD0686	Luoyang, Henan, China	1	0	1
NUE178	Jianmai	YD0537	Shangqiu, Henan, China	1	0	1
NUE179	Nvmai	YD0247	Nanyang, Henan, China	1	0	1
NUE180	Kumai	YD0254	Nanyang, Henan, China	0.964	0.036	1
NUE181	Guangtoumai	YD1018	Xuchang, Henan, China	1	0	1
NUE182	Baiheshangtou	YD0045	Nanyang, Henan, China	0.001	0.999	1
NUE183	Wuzitoumai	YD0886	Zhengzhou, Henan, China	0.2534	0.7466	1
NUE184	Yubianmai	YD0999	Xuchang, Henan, China	0.684	0.316	1
NUE185	Duanganzhaoxiaomai	YD0271	Xinyang, Henan, China	0.2684	0.7316	1
NUE186	Dazihong	YD0518	Zhumadian, Henan, China	0.9994	0.0006	1
NUE187	Heloubai	YD0373	Zhengzhou, Henan, China	1	0	1
NUE188	Baiquanmang	YD1012	Xuchang, Henan, China	1	0	1
NUE189	Pushanbamai	YD0971	Nanyang, Henan, China	0.988	0.012	1
NUE190	Zhaoziya	YD0048	Nanyang, Henan, China	0.0848	0.9152	1
NUE191	Baizhamang	YD1011	Xuchang, Henan, China	0.854	0.146	1
NUE192	Deguohong	YD0719	Jiaozuo, Henan, China	1	0	1
NUE193	Jianmai	YD0566	Kaifeng, Henan, China	1	0	1
NUE194	Yanshi 4	H125	Luoyang, Henan, China	0.011	0.989	2
NUE195	Xinmai 19	YX794	Xinxiang, Henan, China	0.012	0.988	2
NUE196	Zheng 6 fu	H093	Zhengzhou, Henan, China	0.1426	0.8574	2
NUE197	Luomai 21	YX734	Luoyang, Henan, China	0.1164	0.8836	2
NUE198	Yumai 26	YX383	Shangqiu, Henan, China	0.1458	0.8542	2
NUE199	Yumai 24	YX525	Puyang, Henan, China	0	1	2
NUE200	Yumai 10	H159	Luoyang, Henan, China	0.0004	0.9996	2
NUE201	Shannong 7859	H132	Xian, Shannxi, China	0.1544	0.8456	2
NUE202	Luohan 6	YX727	Luoyang, Henan, China	0.0096	0.9904	2
NUE203	Xiaoyan 6	YX712	Xianyang, Shannxi, China	0	1	2
NUE204	Bonong 7422	H084	Jiaozuo, Henan, China	0	1	2
NUE205	Bainong 3217	H121	Xinxiang, Henan, China	0.0004	0.9996	2
NUE206	Zhengzhou 6	YX002	Zhengzhou, Henan, China	0.1494	0.8506	2
NUE207	Zhengzhou 722	YX009	Zhengzhou, Henan, China	0	1	2
NUE208	Zhengyin 1	H081	Italy	0.0028	0.9972	2
NUE209	Wan 7107	YX060	Nanyang, Henan, China	0.0474	0.9526	2
NUE210	Yumai 47	H173	Zhengzhou, Henan, China	0.0024	0.9976	2
NUE211	Yumai 65	YX998	Jiaozuo, Henan, China	0.1504	0.8496	2
NUE212	Zhilemai	YD0930	Sanmenxia, Henan, China	0.9998	0.0002	1
NUE213	Yumai 1	YX389	Zhengzhou, Henan, China	0	1	2
NUE214	Puyang 5	H090	Puyang, Henan, China	0.0624	0.9376	2
NUE215	Zhengzhou 17	H056	Zhengzhou, Henan, China	0	1	2
NUE216	Boai 7023	H079	Jiaozuo, Henan, China	0	1	2
NUE217	Afu	H037	Italy	0.026	0.974	2
NUE218	Een 1	H183	Enshi, Hubei, China	0.0298	0.9702	2
NUE219	Siyuecao	YD0586	Pingdingshan, Henan, China	0.9994	0.0006	1
NUE220	Baimanghong	YD1000	Xuchang, Henan, China	1	0	1
NUE221	Hunanbai	YD1049	Xuchang, Henan, China	0.3978	0.6022	1
NUE222	Ermangmai	YD0950	Zhumadian, Henan, China	0.9994	0.0006	1
NUE223	Fengchan 3	Y163	Xianyang, Shannxi, China	0.1946	0.8054	2
NUE224	Xiaohongmang	YD0915	Zhengzhou, Henan, China	1	0	1
NUE225	Jinguoyin	YD0942	Sanmenxia, Henan, China	0.3964	0.6036	1
NUE226	Baiyouzitou	YD1013	Pingdingshan, Henan, China	0.534	0.466	1
NUE227	Abo	H038	Italy	0.0534	0.9466	2
NUE228	Nanda 2419	H025	Italy	0.0416	0.9584	2
NUE229	Tiegancao	YX191	Xuchang, Henan, China	0	1	1
NUE230	Bima 4	H010	Xianyang, Shannxi, China	0.5874	0.4126	2
NUE231	Xinong 6028	H012	Xianyang, Shannxi, China	0.5014	0.4986	2
NUE232	Xianmai	YD0485	Xinyang, Henan, China	1	0	1
NUE233	Baigedatou	YD0911	Jiaozuo, Henan, China	1	0	1
NUE234	Hongyouzitou	YD0900	Puyang, Henan, China	1	0	1
NUE235	Kumai	YD0676	Jiaozuo, Henan, China	1	0	1
NUE236	Xiaoguangtou	YD0990	Xuchang, Henan, China	1	0	1
NUE237	Hongmangbaimai	YD0948	Xuchang, Henan, China	0.9994	0.0006	1
NUE238	Bensiyuehuang	YD0936	Sanmenxia, Henan, China	0.9714	0.0286	1
NUE239	Sulianzaoshu 1	YY183	Russia	0.3432	0.6568	2
NUE240	Pingyuan 50	H062	Jiaozuo, Henan, China	0.9598	0.0402	1
NUE241	Heshangtou	YD0937	Luoyang, Henan, China	0.9614	0.0386	1
NUE242	Xuzhou 8	H105	Xuzhou, Jiangsu, China	0.2994	0.7006	2
NUE243	Yududasuibai	YD0906	Xinxiang, Henan, China	1	0	1
NUE244	Hongheshangtou	YD1028	Pingdingshan, Henan, China	0.9454	0.0546	1
aSubgroup represent the result by STRUCTURE. 1: landraces, 2: released cultivars.

## Sheet: Table S2
Table S2. Summary statistics of BLUP of agronomic traits
Treatment	Trait	Mean	Min	Max	SD	CV (%)
High nitrogen	PH (cm)	111.814	46.7234	156.448	28.7171	25.6829
	GYA(g/m2)	501.608	296.403	854.533	148.102	29.5255
	EPN	464.196	222.277	769.016	78.9275	17.003
Low nitrogen	PH (cm)	105.3	44.1625	148.382	28.3963	26.9671
	GYA(g/m2)	393.624	218.386	645.274	76.6568	19.4746
	EPN	345.375	163.8	623.347	71.3722	20.6652
PH: Plant height
EPN:effective panicle number per area
GYA:grain yield per area
Min: minimum
Max: maximum
SD: standard deviation
CV: coefficient of variation

## Sheet: Table S3
Table S3. QTNs for wheat NUE-related traits in a single environment using 3VmrMLM
Number	Trait	Env	Marker	Chr	Pos (bp)	LOD	Add	Dom	Var	r2(%)	P-value	Significance
1	EPNR	2020	AX-110646256	1B	67642566	7.449	-0.1952	1.1685	0.0756	7.5574	3.55871e-08	SIG
2	EPNR	BLUP	AX-109899882	1B	550313178	6.0251	0.0181	-2.1332	0.0377	3.7688	9.44251e-07	SUG
3	EPNR	2020	AX-109821280	1B	593812877	4.3833	-0.224	-0.4484	0.0466	4.6589	4.13838e-05	SUG
4	EPNR	2018	AX-109204935	1D	54118237	11.6984	-0.3438	-0.0624	0.0343	3.4317	2.00472e-12	SIG
5	EPNR	2018	AX-109315961	2A	43925470	5.0748	-0.0183	-1.4822	0.0444	4.4411	8.42088e-06	SUG
6	EPNR	2019	AX-109384665	2A	537477886	14.413	-0.3708		0.0297	2.9739	3.73367e-16	SIG
7	EPNR	2018	AX-108830144	2B	23271184	4.8133	-0.1647	1.4067	0.0409	4.0921	1.53755e-05	SUG
8	EPNR	2019	AX-110504784	2B	33905374	10.2889	-0.3089	-0.2142	0.0639	6.3948	5.14576e-11	SIG
9	EPNR	BLUP	AX-109992665	2B	52662563	6.7773	-0.0014	-1.075	0.0422	4.216	1.67093e-07	SIG
10	EPNR	BLUP	AX-111609432	2B	450745647	4.1616	-0.0125	-1.1129	0.025	2.4977	6.896e-05	SUG
11	EPNR	2018	AX-109282796	2B	642832435	3.5776	0.0045	-1.6003	0.0323	3.2337	0.000264575	SUG
12	EPNR	BLUP	AX-110206836	2D	52382103	6.7565	0.2085	0.3164	0.0372	3.7178	1.75269e-07	SIG
13	EPNR	2018	AX-109519142	3A	1925001	9.5628	0.0485	1.33	0.0834	8.34	2.73875e-10	SIG
14	EPNR	2019	AX-109519142	3A	1925001	7.044	0.1591	0.8856	0.0553	5.5335	9.04161e-08	SIG
15	EPNR	BLUP	AX-108959931	3A	7561952	6.3364	0.1055	0.7716	0.0338	3.382	4.61158e-07	SUG
16	EPNR	BLUP	AX-111689267	3B	376863392	7.3328	0.0952	-1.5125	0.0465	4.6544	4.65067e-08	SIG
17	EPNR	2019	AX-110002966	3B	379925291	6.3976	0.1283	-1.5683	0.0566	5.6575	4.00519e-07	SUG
18	EPNR	BLUP	AX-110920756	4A	60906874	3.7433	-0.1512		0.0223	2.2255	3.2981e-05	SUG
19	EPNR	2019	AX-109535753	4D	55045649	7.4256	0.2598	0.3473	0.068	6.8034	3.75598e-08	SIG
20	EPNR	2018	AX-109627670	5A	81994466	4.2898	0.026	-1.7437	0.0386	3.8549	5.13249e-05	SUG
21	EPNR	2020	AX-109874103	5A	452443297	3.786	0.0616	1.2591	0.0398	3.9789	0.00016374	SUG
22	EPNR	BLUP	AX-109874103	5A	452443297	5.0388	0.0384	1.1005	0.0299	2.9877	9.14842e-06	SUG
23	EPNR	2018	AX-108926166	5A	534986507	4.7826	-0.2072	0.053	0.0323	3.2312	1.6502e-05	SUG
24	EPNR	2020	AX-111598714	5A	558648824	5.2256	-0.2461		0.0487	4.8735	9.31896e-07	SUG
25	EPNR	BLUP	AX-108917610	5A	568135049	11.2947	-0.1367	-1.4019	0.0524	5.2369	5.07862e-12	SIG
26	EPNR	2020	AX-111652633	5D	382198825	4.2776	0.2272	-0.0613	0.0349	3.4864	5.27909e-05	SUG
27	EPNR	2020	AX-111170665	6A	602455202	4.6969	0.0316	-1.7863	0.0544	5.4415	2.01032e-05	SUG
28	EPNR	2019	AX-111072980	6B	92751271	12.3784	0.3529	0.1762	0.0491	4.9113	4.18873e-13	SIG
29	EPNR	2019	AX-109911483	6B	119508370	3.6702	0.0478	-1.8907	0.0318	3.1816	0.000213765	SUG
30	EPNR	2019	AX-110242843	6D	463905894	6.6482	0.2406	-0.5216	0.0577	5.7679	2.24906e-07	SIG
31	EPNR	BLUP	AX-110242843	6D	463905894	8.0674	0.2325	-0.1975	0.0495	4.9519	8.56865e-09	SIG
32	EPNR	2019	AX-110409398	7A	39858033	4.5017	0.0177	-0.9717	0.0385	3.8512	3.15095e-05	SUG
33	EPNR	BLUP	AX-111518127	7A	711461756	5.2201	-0.1816	0.3017	0.0264	2.6438	6.02715e-06	SUG
34	GYAR	2018	AX-109023654	1A	30180502	4.0979	-0.0609	-0.9726	0.0132	1.3153	7.98526e-05	SUG
35	GYAR	2019	AX-109023654	1A	30180502	7.6439	0.0101	-1.1956	0.018	1.8039	2.27161e-08	SIG
36	GYAR	2020	AX-109023654	1A	30180502	4.7506	-0.026	-1.1689	0.017	1.6957	1.77635e-05	SUG
37	GYAR	BLUP	AX-109023654	1A	30180502	9.0018	-0.0473	-1.5355	0.0296	2.9605	9.96736e-10	SIG
38	GYAR	2018	AX-94464572	1A	148608949	9.2643	-0.1949	0.0938	0.011	1.1006	5.44578e-10	SIG
39	GYAR	2019	AX-108759310	1A	239099652	18.6359	-0.2146	-0.8679	0.018	1.8024	2.31616e-19	SIG
40	GYAR	2019	AX-110908693	1B	146795190	6.6594	0.0451	-0.6818	0.0155	1.5544	2.19207e-07	SIG
41	GYAR	BLUP	AX-110025980	1B	543495053	21.0464	-0.2864		0.0236	2.3556	7.22374e-23	SIG
42	GYAR	2020	AX-111727882	1B	662479725	8.9551	-0.1721	0.8088	0.0344	3.4406	1.10985e-09	SIG
43	GYAR	2019	AX-109315961	2A	43925470	4.5224	0.023	-0.6857	0.0103	1.0255	3.00435e-05	SUG
44	GYAR	2020	AX-109315961	2A	43925470	6.0467	0.0058	-1.0468	0.0224	2.2401	8.98513e-07	SUG
45	GYAR	BLUP	AX-109315961	2A	43925470	4.8519	0.0305	-0.862	0.0163	1.6305	1.40684e-05	SUG
46	GYAR	2018	AX-108737290	2A	44249570	6.6525	0.0504	-0.8944	0.026	2.5988	2.2271e-07	SIG
47	GYAR	BLUP	AX-111582492	2A	149068169	9.6316	-0.1842	-0.0101	0.0257	2.5699	2.33754e-10	SIG
48	GYAR	2019	AX-108728001	2A	561280692	8.2382	0.1389	0.0487	0.0152	1.5185	5.78236e-09	SIG
49	GYAR	2020	AX-108728001	2A	561280692	16.4835	0.2584	-0.4533	0.0552	5.5175	3.28907e-17	SIG
50	GYAR	2018	AX-109992665	2B	52662563	4.062	-0.0612	-0.5601	0.0127	1.2676	8.67169e-05	SUG
51	GYAR	2019	AX-110023886	2B	296588282	6.5817	0.0766	0.6203	0.0102	1.0244	2.62172e-07	SUG
52	GYAR	BLUP	AX-109928186	2B	680198076	10.9715	0.0359	-1.143	0.0398	3.9789	1.06873e-11	SIG
53	GYAR	BLUP	AX-111497324	2B	737868006	7.4927	-0.0557	-0.7845	0.024	2.4017	3.21767e-08	SIG
54	GYAR	2020	AX-109239751	2D	61283602	9.7583	0.1991	0.1367	0.0287	2.8656	1.74625e-10	SIG
55	GYAR	2018	AX-111924626	2D	495819804	17.6871	0.2778		0.0281	2.8091	1.79853e-19	SIG
56	GYAR	2019	AX-111924626	2D	495819804	11.0903	0.1652		0.0099	0.9937	8.90988e-13	SIG
57	GYAR	2018	AX-111689267	3B	376863392	8.9388	-0.0686	-1.356	0.0335	3.351	1.15219e-09	SIG
58	GYAR	2019	AX-111689267	3B	376863392	8.2721	-0.0448	-1.0265	0.0186	1.861	5.34865e-09	SIG
59	GYAR	2020	AX-111689267	3B	376863392	4.0987	-0.053	-0.863	0.0144	1.436	7.96971e-05	SUG
60	GYAR	BLUP	AX-111689267	3B	376863392	7.7492	-0.1062	-0.9705	0.0251	2.5062	1.78258e-08	SIG
61	GYAR	2020	AX-109501776	3B	795382338	4.5133	0.0977	-0.348	0.0132	1.3199	3.06817e-05	SUG
62	GYAR	2019	AX-108807202	3B	795484460	6.9542	0.0197	-0.5634	0.0162	1.6234	1.11189e-07	SIG
63	GYAR	2019	AX-89699893	3D	515930886	6.427	0.1234	0.0487	0.011	1.0965	3.7433e-07	SUG
64	GYAR	2019	AX-110542298	4A	659661573	9.0048	0.1404	-0.4302	0.018	1.7998	9.89773e-10	SIG
65	GYAR	2020	AX-110542298	4A	659661573	10.9771	0.1765	-1.0313	0.0392	3.9179	1.05506e-11	SIG
66	GYAR	BLUP	AX-110542298	4A	659661573	13.2492	0.2232	0.128	0.0376	3.7623	5.64026e-14	SIG
67	GYAR	2020	AX-109374136	4B	1220346	4.9488	-0.0217	0.7363	0.0184	1.8409	1.12558e-05	SUG
68	GYAR	2019	AX-110942583	4B	202533257	35.4441	0.3363		0.076	7.599	2.23949e-37	SIG
69	GYAR	2019	AX-111668173	4B	220173607	13.0054	-0.1033	1.6156	0.0301	3.007	9.8869e-14	SIG
70	GYAR	2018	AX-109412797	4B	657256589	7.9765	-0.0673	1.2713	0.032	3.2049	1.05639e-08	SIG
71	GYAR	2019	AX-109412797	4B	657256589	5.1751	-0.0353	0.8011	0.0122	1.2249	6.68512e-06	SUG
72	GYAR	BLUP	AX-111668905	4D	15728305	12.0219	0.1621	2.0612	0.0401	4.0075	9.51816e-13	SIG
73	GYAR	2019	AX-89605902	4D	22285705	16.9829	0.204	0.5039	0.024	2.403	1.04164e-17	SIG
74	GYAR	2020	AX-89605902	4D	22285705	15.8001	0.2484	0.6666	0.0363	3.6256	1.58653e-16	SIG
75	GYAR	2019	AX-86179743	5A	535137059	6.2841	-0.1197		0.0142	1.4244	7.47133e-08	SIG
76	GYAR	2020	AX-108917610	5A	568135049	6.0666	-0.0741	-0.777	0.0161	1.6074	8.58259e-07	SUG
77	GYAR	BLUP	AX-108917610	5A	568135049	9.0757	-0.0673	-0.9719	0.0251	2.5052	8.40765e-10	SIG
78	GYAR	2018	AX-109975954	5A	603605382	10.4572	0.204		0.0333	3.3321	3.93715e-12	SIG
79	GYAR	2019	AX-109975954	5A	603605382	14.9622	0.1936		0.03	3.0003	1.03524e-16	SIG
80	GYAR	2020	AX-109975954	5A	603605382	7.8585	0.1732		0.024	2.4016	1.79151e-09	SIG
81	GYAR	BLUP	AX-109975954	5A	603605382	9.947	0.1871		0.028	2.8042	1.30574e-11	SIG
82	GYAR	2018	AX-110432662	5B	64563208	8.3963	-0.1262	-1.1712	0.0288	2.8772	4.01786e-09	SIG
83	GYAR	2019	AX-110432662	5B	64563208	9.2032	0.0081	-1.3235	0.0216	2.1604	6.26754e-10	SIG
84	GYAR	2020	AX-110432662	5B	64563208	6.7893	-0.0718	-1.2874	0.0237	2.3745	1.62543e-07	SIG
85	GYAR	BLUP	AX-110432662	5B	64563208	9.8803	-0.0953	-1.4424	0.0318	3.1788	1.3186e-10	SIG
86	GYAR	2018	AX-110095874	5B	421498910	13.38	-0.1663	-0.9396	0.0399	3.99	4.17366e-14	SIG
87	GYAR	BLUP	AX-111105952	5B	488365298	9.472	0.1478	-1.1714	0.0273	2.7261	3.37521e-10	SIG
88	GYAR	2019	AX-111502592	5B	685949420	4.5952	-0.0969	0.1888	0.0105	1.0468	2.54106e-05	SUG
89	GYAR	2018	AX-109320325	6A	611295808	18.7886	0.2854	-0.058	0.047	4.6996	1.62977e-19	SIG
90	GYAR	2018	AX-111743370	6D	332950702	11.4212	-0.0993	-0.6231	0.0238	2.3751	3.79475e-12	SIG
91	GYAR	2020	AX-110518568	7A	34989303	18.3772	0.2933	0.1851	0.0765	7.6477	4.20246e-19	SIG
92	GYAR	2019	AX-94561124	7B	498970935	12.3968	0.1808	-0.0233	0.0271	2.7104	4.01511e-13	SIG
93	GYAR	2019	AX-108742467	7B	615729898	12.7708	0.1662	0.956	0.0127	1.2657	1.69684e-13	SIG
94	GYAR	BLUP	AX-108742467	7B	615729898	11.8772	0.2039	0.5388	0.0154	1.5431	1.32824e-12	SIG
95	GYAR	2018	AX-109336738	7D	334558266	8.9982	0.1908	-0.139	0.036	3.5997	1.00483e-09	SIG
96	GYAR	2019	AX-109531205	7D	572015293	7.9893	0.139	0.0149	0.0115	1.1513	1.02575e-08	SIG
97	GYAR	2020	AX-109531205	7D	572015293	7.334	0.1615	-0.4597	0.0194	1.94	4.63704e-08	SIG
98	GYAR	BLUP	AX-109531205	7D	572015293	18.1115	0.2622	-0.4584	0.0456	4.5606	7.74814e-19	SIG
99	PHR	2019	AX-110463530	1A	6393551	7.6915	-0.1228	-1.565	0.0495	4.9497	2.03591e-08	SIG
100	PHR	2019	AX-109896676	1A	8090072	4.884	0.0117	-1.2795	0.0334	3.3356	1.3066e-05	SUG
101	PHR	2020	AX-110624968	1A	13210830	8.2703	-0.2989	0.5057	0.0716	7.158	5.37001e-09	SIG
102	PHR	2019	AX-94638456	1A	340249967	8.0636	0.2371	-0.3518	0.0437	4.3722	8.64282e-09	SIG
103	PHR	2018	AX-109282090	1A	523755720	8.56	0.1656	0.8491	0.0745	7.1129	2.75634e-09	SIG
104	PHR	2020	AX-110377923	1A	585841563	5.2739	0.0808	-2.4118	0.0554	5.5381	5.32467e-06	SUG
105	PHR	2019	AX-108992014	2A	100631130	13.303	0.3195		0.0917	9.1655	5.00085e-15	SIG
106	PHR	BLUP	AX-108992014	2A	100631130	11.5816	0.3547		0.113	11.0479	2.8149e-13	SIG
107	PHR	BLUP	AX-111237121	2A	330956180	3.2016	0.0385	-1.2075	0.0318	3.1079	0.00062875	SUG
108	PHR	2019	AX-109877161	2A	770510238	4.35	0.081	-1.1995	0.0289	2.8882	4.4687e-05	SUG
109	PHR	2020	AX-111491333	2D	579535756	4.9022	-0.0571	-1.2789	0.0441	4.41	1.25308e-05	SUG
110	PHR	2018	AX-110463363	3A	67365306	12.7408	0.2828	-1.8666	0.1514	14.4679	1.81815e-13	SIG
111	PHR	BLUP	AX-110463363	3A	67365306	15.1301	0.3438	-1.6109	0.1697	16.5928	7.42139e-16	SIG
112	PHR	2019	AX-111625064	3B	17380472	4.4001	0.0514	0.8663	0.0266	2.659	3.98173e-05	SUG
113	PHR	2020	AX-111830894	3B	579028044	7.2088	0.1399	-1.4	0.0682	6.8205	6.18656e-08	SIG
114	PHR	2019	AX-110964424	3D	607096561	6.7701	-0.0991	1.5297	0.047	4.6998	1.69871e-07	SIG
115	PHR	2019	AX-110061772	3D	608676759	17.3482	0.1477	-1.5934	0.1332	13.3198	4.49253e-18	SIG
116	PHR	BLUP	AX-110061772	3D	608676759	3.8222	0.0693	-0.856	0.0375	3.6617	0.000150639	SUG
117	PHR	2018	AX-110951495	3D	612727329	13.5965	0.4114	0.3155	0.0379	3.6196	2.53494e-14	SIG
118	PHR	2020	AX-110005628	4B	406451014	6.2258	0.0387	-2.2604	0.0648	6.481	5.94828e-07	SUG
119	PHR	BLUP	AX-110005628	4B	406451014	3.3329	0.0406	-1.5878	0.0327	3.1994	0.000464729	SUG
120	PHR	2018	AX-111661088	4B	582561461	6.2195	-0.0228	-1.8111	0.0676	6.4555	6.03605e-07	SUG
121	PHR	BLUP	AX-111684216	4D	485494775	5.9476	-0.2489	0.2488	0.0578	5.65	1.12868e-06	SUG
122	PHR	BLUP	AX-110934667	5A	524226964	4.0087	-0.0155	-0.7507	0.0379	3.7028	9.80614e-05	SUG
123	PHR	2020	AX-111540406	5B	412600434	3.47	0.046	0.9442	0.0334	3.3425	0.000338962	SUG
124	PHR	2018	AX-110908339	5B	539288780	10.5875	-0.3467		0.0362	3.4573	2.8996e-12	SIG
125	PHR	2019	AX-95631578	5B	615198853	4.7278	0.0854	1.4442	0.0293	2.9249	1.87235e-05	SUG
126	PHR	2019	AX-111483995	5D	502178856	6.3066	-0.2167	0.1112	0.0329	3.2937	4.93902e-07	SUG
127	PHR	2018	AX-108768047	6A	974104	6.8026	0.274		0.0268	2.5633	2.18137e-08	SIG
128	PHR	2019	AX-108865394	6A	2247924	12.1847	-0.1468	-0.9084	0.0649	6.4937	6.54277e-13	SIG
129	PHR	2018	AX-109837084	6A	3206761	6.6153	0.0229	-1.1187	0.0725	6.9291	2.42644e-07	SIG
130	PHR	2018	AX-111488952	6A	591522062	3.3331	0.0283	-1.2981	0.0363	3.4641	0.000464585	SUG
131	PHR	2020	AX-111251707	6B	358879161	5.0451	-0.0951	-1.4489	0.0512	5.1202	9.01805e-06	SUG
132	PHR	2019	AX-108748768	7A	198028572	5.1278	0.1708	0.6134	0.0338	3.3803	7.45441e-06	SUG
133	PHR	BLUP	AX-109876516	7D	617646651	3.9721	0.0289	-1.1559	0.0401	3.9219	0.000106661	SUG
PHR: plant height ratio; EPNR: effective panicle number ratio; GYAR: grain yield per unit area ratio; Env: environment; 2018, 2019 and 2020: Henan Modern Agricultural Research and Development Base in 2018, 2019 and 2020, respectively; BLUP: best linear unbiased prediction; Chr: chromosome; Pos: position; Add: additive; Dom: dominance; Var: variance; SIG: significant (-log10(P) ≥ 6.61); SUG: sugge…

## Sheet: Table S4
Table S4. QTNs for wheat NUE-related traits in all the environments using the 3VmrMLM
Number	Trait	Marker	Chr	Pos (bp)	LOD (Q)	Add	Dom	Var	r2(%)	P-value	Significance
1	EPNR	AX-109926099	1B	473045006	8.2595	-0.014	-1.8342	0.0139	1.3904	5.50534e-09	SIG
2	EPNR	AX-109204935	1D	54118237	11.948	-0.1414	0.3627	0.0086	0.8672	1.12827e-12	SIG
3	EPNR	AX-110376803	2A	145440217	11.2104	-0.0873	0.8491	0.016	1.601	6.1667e-12	SIG
4	EPNR	AX-111548954	2A	718634081	27.3331	0.2144	0.6954	0.0327	3.2839	4.65444e-28	SIG
5	EPNR	AX-109992665	2B	52662563	10.3109	-0.0322	-0.6709	0.0163	1.6343	4.89205e-11	SIG
6	EPNR	AX-111609432	2B	450745647	7.1051	0.0734	-0.578	0.0094	0.9449	7.85575e-08	SIG
7	EPNR	AX-108916587	2B	767421820	11.2585	-0.1418	0.1186	0.0137	1.3724	5.51965e-12	SIG
8	EPNR	AX-109519142	3A	1925001	13.872	-0.0695	0.627	0.0239	2.3918	1.34424e-14	SIG
9	EPNR	AX-110403812	3A	67897178	14.3193	-0.0434	-1.1821	0.0227	2.2737	4.80038e-15	SIG
10	EPNR	AX-110359861	3A	711130661	12.5517	0.1499		0.012	1.1993	2.90103e-14	SIG
11	EPNR	AX-109917607	3B	27285920	15.8302	-0.1664		0.0088	0.8799	1.36511e-17	SIG
12	EPNR	AX-110607193	3B	312138054	3.0937	0.0271	-0.5199	0.0051	0.5155	0.000806073	SUG
13	EPNR	AX-111689267	3B	376863392	13.3447	0.0192	-1.1741	0.0228	2.2888	4.52648e-14	SIG
14	EPNR	AX-109977449	3B	559320751	32.6337	-0.2448	-0.4087	0.0328	3.2897	2.33065e-33	SIG
15	EPNR	AX-110578902	3B	745397274	17.9343	0.1795	-0.1054	0.0171	1.7162	1.16517e-18	SIG
16	EPNR	AX-109295770	4A	647092314	4.9903	0.0175	-0.8097	0.0084	0.8419	1.02306e-05	SUG
17	EPNR	AX-108874010	4D	51305319	15.0612	-0.1648	0.0828	0.0266	2.6686	8.69612e-16	SIG
18	EPNR	AX-109874103	5A	452443297	5.3997	0.0404	0.553	0.0081	0.8118	3.98531e-06	SUG
19	EPNR	AX-86163602	5A	679137972	23.8615	0.207	-0.1411	0.0384	3.8492	1.37834e-24	SIG
20	EPNR	AX-109458557	5B	81395836	12.9464	0.0088	-1.3429	0.0223	2.235	1.13254e-13	SIG
21	EPNR	AX-108803916	5B	487256312	5.3075	0.0703	-0.4477	0.0089	0.8962	4.92778e-06	SUG
22	EPNR	AX-110449345	5B	551329671	4.3428	0.0251	0.6367	0.007	0.6971	4.54317e-05	SUG
23	EPNR	AX-111500711	5D	258637525	3.8999	0.0257	0.8473	0.0061	0.6117	0.000125963	SUG
24	EPNR	AX-111496494	5D	370135591	9.7612	-0.1255	0.4291	0.0109	1.0909	1.73434e-10	SIG
25	EPNR	AX-110442365	6B	78568060	7.4366	-0.1079	0.3113	0.0105	1.0516	3.66129e-08	SIG
26	EPNR	AX-111151250	6B	123447214	20.1102	-0.1949	-0.0211	0.0224	2.248	7.7724e-21	SIG
27	EPNR	AX-109916420	6B	584904727	10.6608	-0.0883	-0.7174	0.0114	1.1431	2.18563e-11	SIG
28	EPNR	AX-108760445	7A	13191178	23.5657	0.1486	0.5617	0.014	1.4025	2.72375e-24	SIG
29	EPNR	AX-109382737	7A	116148469	8.928	0.048	0.5637	0.0134	1.3431	1.18131e-09	SIG
30	EPNR	AX-108733679	7A	688722245	18.1866	-0.1727	0.4345	0.0167	1.6754	6.51726e-19	SIG
31	GYAR	AX-111765751	1A	6393654	143.392	-0.1056	0.0282	0.005	0.5041	4.10431e-144	SIG
32	GYAR	AX-109023654	1A	30180502	116.841	-0.0083	-0.7903	0.0077	0.7737	1.45523e-117	SIG
33	GYAR	AX-110385747	1A	471708962	240.269	0.1006	-0.9665	0.0244	2.4438	5.49218e-241	SIG
34	GYAR	AX-110444939	1A	495134348	42.7809	-0.0293	-0.2601	0.0022	0.2209	1.66216e-43	SIG
35	GYAR	AX-110378360	1B	61898607	23.2432	0.0334	0.0507	0.0008	0.0761	5.72337e-24	SIG
36	GYAR	AX-89408440	1B	148471581	42.4576	0.0159	-0.1548	0.0022	0.2248	3.49919e-43	SIG
37	GYAR	AX-110465372	1B	450224800	120.824	-0.0927	-0.0485	0.0076	0.7647	1.51364e-121	SIG
38	GYAR	AX-111585478	1B	465628663	18.0786	-0.016	-0.0836	0.0006	0.0617	8.35699e-19	SIG
39	GYAR	AX-111122210	1B	468684426	34.5616	-0.0235	-0.2422	0.0015	0.1545	2.7523e-35	SIG
40	GYAR	AX-109948643	1B	491967173	87.5561	0.0674	-0.1942	0.0038	0.3799	2.80003e-88	SIG
41	GYAR	AX-110472378	1B	515511060	87.6116	-0.0244	-0.4046	0.0047	0.472	2.46421e-88	SIG
42	GYAR	AX-95164065	1B	686853283	52.3558	-0.0252	0.1683	0.0028	0.2821	4.42754e-53	SIG
43	GYAR	AX-94993022	1D	25731302	12.4554	0.0006	0.1424	0.0006	0.0579	3.50767e-13	SIG
44	GYAR	AX-111094817	1D	178101573	98.7825	-0.0649	-0.5068	0.0034	0.3411	1.66408e-99	SIG
45	GYAR	AX-111933139	1D	188056441	21.2846	-0.0099	-0.4758	0.001	0.0961	5.20205e-22	SIG
46	GYAR	AX-111510336	1D	195994044	72.0337	-0.0538	-0.5732	0.003	0.304	9.31069e-73	SIG
47	GYAR	AX-109315961	2A	43925470	71.4797	-0.022	-0.4183	0.0038	0.3783	3.33393e-72	SIG
48	GYAR	AX-111076164	2A	554534159	6.5682	0.0119	-0.1991	0.0003	0.0306	2.70432e-07	SUG
49	GYAR	AX-109358230	2A	711960894	48.6723	-0.027	-0.6702	0.0022	0.2167	2.13549e-49	SIG
50	GYAR	AX-110487391	2A	755973214	112	0.0842	0.1905	0.0049	0.4871	1.00967e-112	SIG
51	GYAR	AX-110514706	2A	765701699	16.8763	-0.0056	0.1444	0.0008	0.08	1.33134e-17	SIG
52	GYAR	AX-111609432	2B	450745647	154.47	0.0609	-0.6317	0.0103	1.0345	3.4362e-155	SIG
53	GYAR	AX-109942532	2B	539473963	69.7902	-0.0647	0.0055	0.0041	0.4087	1.63075e-70	SIG
54	GYAR	AX-111559064	2B	574673868	218.18	-0.0001	-1.3075	0.0209	2.0989	6.72621e-219	SIG
55	GYAR	AX-111764434	2B	596833962	135.287	-0.095	-0.284	0.0072	0.7172	5.22924e-136	SIG
56	GYAR	AX-109282796	2B	642832435	177.953	-0.0401	-1.0361	0.0148	1.4842	1.1321e-178	SIG
57	GYAR	AX-111508221	2B	694260187	175.537	0.1209	0.1336	0.0068	0.6781	2.94887e-176	SIG
58	GYAR	AX-111497324	2B	737868006	158.511	-0.0197	-0.5669	0.0119	1.1938	3.12406e-159	SIG
59	GYAR	AX-108878682	2B	793338191	58.1567	-0.054	-0.1408	0.0023	0.2289	7.00498e-59	SIG
60	GYAR	AX-89675016	2D	54582286	262.813	0.1754	0.3152	0.0277	2.7802	1.57204e-263	SIG
61	GYAR	AX-109239751	2D	61283602	161.152	0.115	0.0229	0.0096	0.9595	7.15112e-162	SIG
62	GYAR	AX-108825896	2D	67575332	54.4462	0.0226	-0.1615	0.0029	0.2938	3.59586e-55	SIG
63	GYAR	AX-111924626	2D	495819804	62.3649	0.0594		0.0013	0.1289	2.03586e-64	SIG
64	GYAR	AX-95189123	2D	642201387	384.79	0.2505	0.4355	0.0186	1.8673	0	SIG
65	GYAR	AX-111012184	2D	649896016	230.084	-0.0872	0.4844	0.0237	2.3801	8.41154e-231	SIG
66	GYAR	AX-111562610	3A	436615816	199.441	0.1243	0.5606	0.0173	1.7364	3.68687e-200	SIG
67	GYAR	AX-111048354	3A	748837476	195.849	-0.0096	-0.8373	0.017	1.7065	1.4399e-196	SIG
68	GYAR	AX-108887427	3B	63385908	107.779	0.0448	-0.5528	0.0071	0.7125	1.6771e-108	SIG
69	GYAR	AX-111524045	3B	338261600	99.9573	-0.0693	-0.2647	0.0062	0.6197	1.11277e-100	SIG
70	GYAR	AX-109351158	3B	361742480	146.553	0.1082	0.0456	0.0101	1.0092	2.83367e-147	SIG
71	GYAR	AX-111689267	3B	376863392	70.3842	0.0412	-0.3755	0.004	0.3995	4.15374e-71	SIG
72	GYAR	AX-108962448	3B	451836123	95.9201	-0.0523	0.4013	0.0046	0.4635	1.21181e-96	SIG
73	GYAR	AX-110390562	3B	728611854	139.822	0.1001	0.125	0.0069	0.6947	1.52377e-140	SIG
74	GYAR	AX-109501776	3B	795382338	86.1068	-0.0383	-0.241	0.0028	0.2803	7.87713e-87	SIG
75	GYAR	AX-110817779	3D	348779627	62.3829	0.0261	-0.4759	0.0034	0.3445	4.16323e-63	SIG
76	GYAR	AX-89699893	3D	515930886	211.559	0.1085	1.0205	0.0162	1.629	2.80938e-212	SIG
77	GYAR	AX-110524203	4A	133727307	55.7028	-0.0105	0.2658	0.0031	0.3118	1.99207e-56	SIG
78	GYAR	AX-110962851	4A	621407254	6.707	0.0097	0.0731	0.0003	0.0295	1.96444e-07	SIG
79	GYAR	AX-111050638	4A	664241185	224.274	0.148	0.3376	0.0065	0.6514	5.42971e-225	SIG
80	GYAR	AX-109953996	4B	217418117	64.522	0.016	-0.6366	0.0036	0.3608	3.02262e-65	SIG
81	GYAR	AX-111082189	4B	269692108	90.9773	0.0751	0.0815	0.0047	0.4741	1.06188e-91	SIG
82	GYAR	AX-109412797	4B	657256589	101.963	0.0045	0.6247	0.0066	0.6589	1.09806e-102	SIG
83	GYAR	AX-108916749	4D	19090268	232.191	0.1578	0.0861	0.0221	2.2114	6.5674e-233	SIG
84	GYAR	AX-109955592	5A	461630572	72.9867	0.0349	0.3229	0.0028	0.2857	1.03758e-73	SIG
85	GYAR	AX-110401707	5A	524046827	86.6674	-0.0759	-0.0262	0.0045	0.4499	2.16654e-87	SIG
86	GYAR	AX-110984745	5A	560339533	106.22	-0.0104	-0.3687	0.0064	0.6381	6.07425e-107	SIG
87	GYAR	AX-108917610	5A	568135049	192.516	0.0256	-0.7513	0.0171	1.7149	3.09789e-193	SIG
88	GYAR	AX-109975954	5A	603605382	51.5866	0.0525		0.0022	0.2215	1.34131e-53	SIG
89	GYAR	AX-94416605	5A	673720279	39.3492	-0.0424	-0.1405	0.0018	0.1797	4.49001e-40	SIG
90	GYAR	AX-110982488	5A	704517113	26.6752	-0.0223	0.2609	0.0014	0.1371	2.11729e-27	SIG
91	GYAR	AX-111451816	5B	427332601	142.396	-0.0661	1.2197	0.0089	0.8925	4.07096e-143	SIG
92	GYAR	AX-111170521	5B	460679217	133.851	0.0445	-0.6085	0.0097	0.977	1.42417e-134	SIG
93	GYAR	AX-111827987	5B	682230000	228.222	0.0382	-1.0239	0.0237	2.3813	6.11199e-229	SIG
94	GYAR	AX-95135799	5D	543688092	79.6103	-0.0685		0.0017	0.1689	1.02649e-81	SIG
95	GYAR	AX-111541600	6A	340919186	10.6341	-0.0163	-0.1212	0.0005	0.0502	2.32431e-11	SIG
96	GYAR	AX-111577619	6A	564736491	37.9747	0.006	0.2149	0.0018	0.1835	1.06334e-38	SIG
97	GYAR	AX-111739637	6A	611483571	161.71	0.027	0.8515	0.0119	1.1917	1.97839e-162	SIG
98	GYAR	AX-110987369	6A	611713743	312.629	0.2013	0.5594	0.0389	3.9023	0	SIG
99	GYAR	AX-110039212	6A	611807274	259.974	-0.1752	0.1571	0.0279	2.7955	1.08419e-260	SIG
100	GYAR	AX-110466928	6A	612177041	255.206	-0.1699		0.0207	2.0722	1.48054e-257	SIG
101	GYAR	AX-95240811	6B	28116152	34.7933	-0.042	0.0334	0.0013	0.1297	1.61422e-35	SIG
102	GYAR	AX-109321065	6B	55437712	34.8222	-0.0035	0.2058	0.0018	0.1776	1.51055e-35	SIG
103	GYAR	AX-109292742	6B	94983749	65.3549	0.0124	0.256	0.0034	0.3397	4.44105e-66	SIG
104	GYAR	AX-109870943	6B	135590106	127.969	-0.0337	-0.5621	0.0074	0.7415	1.08711e-128	SIG
105	GYAR	AX-108870172	6B	182580716	124.991	0.0307	-0.7873	0.0085	0.8499	1.03232e-125	SIG
106	GYAR	AX-111684425	6B	669897120	372.034	0.2618	-0.1206	0.013	1.3084	0	SIG
107	GYAR	AX-111086760	6D	404633678	45.7391	0.0311	0.2983	0.0024	0.24	1.83056e-46	SIG
108	GYAR	AX-108904331	6D	462441009	63.3185	0.0594	-0.0805	0.0019	0.1936	4.82922e-64	SIG
109	GYAR	AX-110409398	7A	39858033	122.146	-0.0165	-0.4416	0.0073	0.7296	7.2139e-123	SIG
110	GYAR	AX-109822586	7A	708137908	192.856	0.0211	-0.7084	0.0172	1.7243	1.41678e-193	SIG
111	GYAR	AX-94827956	7B	7092594	85.3136	0.048	-0.3387	0.004	0.3992	4.89327e-86	SIG
112	GYAR	AX-94561124	7B	498970935	67.6385	0.0584	0.1334	0.0033	0.326	2.31219e-68	SIG
113	GYAR	AX-110579846	7D	90598998	133.504	0.0774	0.5423	0.0063	0.6367	3.17198e-134	SIG
114	GYAR	AX-110034959	7D	554434640	52.0134	0.0216	-0.3073	0.0028	0.2814	9.74015e-53	SIG
115	GYAR	AX-109531205	7D	572015293	159.654	0.1085	0.292	0.0076	0.7624	2.25074e-160	SIG
116	PHR	AX-111080343	1A	12835066	16.7242	-0.1831	0.3538	0.0284	2.8441	1.88985e-17	SIG
117	PHR	AX-111808006	1D	16206537	5.7956	-0.0149	-0.3998	0.0106	1.0666	1.60192e-06	SUG
118	PHR	AX-109285840	2A	32339429	5.8314	0.054	-0.46	0.0114	1.1475	1.47502e-06	SUG
119	PHR	AX-111237121	2A	330956180	10.2829	0.0152	-0.9926	0.0206	2.0674	5.21736e-11	SIG
120	PHR	AX-109270070	2A	740340439	10.661	-0.0025	0.8593	0.0215	2.1582	2.1845e-11	SIG
121	PHR	AX-111513213	2B	11036683	10.9976	-0.0155	-0.7663	0.0218	2.1884	1.00638e-11	SIG
122	PHR	AX-110520138	2B	427255711	13.9507	0.1479	0.6755	0.0282	2.8275	1.12149e-14	SIG
123	PHR	AX-110463363	3A	67365306	8.4079	-0.0117	-0.8962	0.0166	1.6624	3.91229e-09	SIG
124	PHR	AX-94783105	3A	749346689	9.4535	0.0786	-1.2419	0.0162	1.627	3.52282e-10	SIG
125	PHR	AX-111670496	3B	312499262	11.5956	-0.0565	-0.8373	0.0227	2.2782	2.53992e-12	SIG
126	PHR	AX-110538487	3B	689196184	17.7898	-0.1705	1.3391	0.0308	3.0859	1.62492e-18	SIG
127	PHR	AX-110544111	3B	751047391	7.0212	0.1022	0.5414	0.0106	1.0674	9.52891e-08	SIG
128	PHR	AX-110960716	3D	602840570	9.5256	0.1377	0.3538	0.0183	1.839	2.98335e-10	SIG
129	PHR	AX-109298724	4A	614445682	15.5223	0.0716	-0.7058	0.0311	3.1155	3.00768e-16	SIG
130	PHR	AX-110092918	4A	724812067	3.3971	0.0197	-0.7111	0.0066	0.664	0.000400846	SUG
131	PHR	AX-110560340	4B	153327355	8.9697	-0.0286	0.9098	0.0185	1.8533	1.07306e-09	SIG
132	PHR	AX-111661088	4B	582561461	8.8751	-0.0976	-0.6475	0.0113	1.1344	1.33428e-09	SIG
133	PHR	AX-109515751	4B	665916709	4.8141	-0.0817	-0.6018	0.0074	0.7371	1.53505e-05	SUG
134	PHR	AX-111684216	4D	485494775	5.9067	-0.1044	-0.3769	0.011	1.1064	1.24014e-06	SUG
135	PHR	AX-110020386	5A	475609985	6.6524	0.115		0.0119	1.197	3.11521e-08	SIG
136	PHR	AX-110692839	5A	536974032	7.2352	-0.1213	0.006	0.0133	1.3351	5.822e-08	SIG
137	PHR	AX-109385676	5A	576343311	5.022	0.0939	-0.3088	0.0099	0.9912	9.51056e-06	SUG
138	PHR	AX-111570092	5B	43264282	8.9677	0.1338	-0.1479	0.0079	0.7909	1.07811e-09	SIG
139	PHR	AX-109370636	5B	56562746	6.1157	0.1101		0.0111	1.1166	1.11527e-07	SIG
140	PHR	AX-109815739	5B	390067234	7.9732	-0.1102	-0.9701	0.0152	1.5243	1.0645e-08	SIG
141	PHR	AX-110330716	5D	539996113	15.0459	0.1818	0.0456	0.0141	1.4184	9.00875e-16	SIG
142	PHR	AX-111150671	6A	10110279	5.6123	-0.0112	-0.47	0.0109	1.0895	2.4431e-06	SUG
143	PHR	AX-109313205	6A	29621104	5.4982	-0.0171	0.9225	0.0107	1.0769	3.17681e-06	SUG
144	PHR	AX-110167976	6A	395085734	15.3756	-0.0379	-1.3442	0.0306	3.0703	4.21652e-16	SIG
145	PHR	AX-94832835	6D	7991849	9.1977	0.0294	-0.4502	0.0184	1.8406	6.34812e-10	SIG
146	PHR	AX-108748996	7A	611499824	4.9658	0.0924	-0.2439	0.0098	0.9823	1.08232e-05	SUG
PHR: plant height ratio; EPNR: effective panicle number ratio; GYAR: grain yield per unit area ratio; Chr: chromosome; Pos: position; Add: additive; Dom: dominance; Var: variance; SIG: significant (-log10(P) ≥ 6.61); SUG: suggestion (LOD ≥ 3).

## Sheet: Table S5
Table S5. QEIs for wheat NUE-related traits in all the environments using 3VmrMLM
Number	Trait	Marker	Chr	Pos (bp)	LOD (QE)	var	r2(%)	P-value	Significance
1	PHR	AX-110600292	6D	471911102	6.4493	0.013	1.3002	5.63619e-06	SUG
PHR: plant height ratio; Chr: chromosome; Pos: position; Var: variance; SIG: significant (-log10(P) ≥ 6.61); SUG: suggestion (LOD ≥ 3).

## Sheet: Table S6
Table S6. 52 Annotated genes within the confidence interval of SNP AX-110463363
Candidate gene ID	Gene symbol	Gene function	Differentially expressed genes (DEGs)
TraesCS3A01G100300	TAF15B	RNA binding protein
TraesCS3A01G100400	At5g43822	Pentatricopeptide repeat (PPR) superfamily protein
TraesCS3A01G100500	--	Pollen Ole e 1 allergen and extensin family protein
TraesCS3A01G100600	--	Pollen Ole e 1 allergen/extensin
TraesCS3A01G100700	PCMP-H61	Pentatricopeptide repeat-containing protein
TraesCS3A01G100800	CF-9	Leucine-rich repeat receptor-like protein kinase family protein
TraesCS3A01G100900	UGT85A24	Glycosyltransferase
TraesCS3A01G101000	--	Zinc finger CCCH domain-containing protein 4
TraesCS3A01G101100	--	BTR1-like protein
TraesCS3A01G101200	--	BTR1-like protein
TraesCS3A01G101300	--	BTR2 isoform B2Isof01
TraesCS3A01G101400	--	E3 ubiquitin-protein ligase
TraesCS3A01G101500	RLP41	Leucine-rich repeat receptor-like protein kinase family protein
TraesCS3A01G101600	--	E3 ubiquitin-protein ligase
TraesCS3A01G101700	LECRK41	Lectin receptor kinase
TraesCS3A01G101800	LECRK41	Lectin receptor kinase
TraesCS3A01G101900	CLH2	Chlorophyllase family protein	√
TraesCS3A01G102000	Os01g0953600	FMN-dependent NADPH-azoreductase
TraesCS3A01G102100	PDC2	Pyruvate decarboxylase
TraesCS3A01G102200	PDC2	Pyruvate decarboxylase	√
TraesCS3A01G102300	GAT1	Amino acid transporter
TraesCS3A01G102400	H2A-9	Histone H2A
TraesCS3A01G102500	H2B.3	Histone H2B
TraesCS3A01G102600	BHLH51	Basic helix-loop-helix transcription factor
TraesCS3A01G102700	BTR1	RNA-binding protein Nova
TraesCS3A01G102800	HEX6	Sugar transporter
TraesCS3A01G102900	BHLH51	Basic helix-loop-helix transcription factor
TraesCS3A01G103000	HIP1	RING/U-box superfamily protein
TraesCS3A01G103100	FLA11	Fasciclin-like arabinogalactan protein
TraesCS3A01G103200	--	F-box family protein
TraesCS3A01G103300	--	Di-glucose binding protein with Kinesin motor domain-containing protein
TraesCS3A01G103400	--	Di-glucose binding protein with Kinesin motor domain-containing protein
TraesCS3A01G103500	DOGL2	transcription factor-like protein
TraesCS3A01G103600	mrnC	Mini-ribonuclease 3
TraesCS3A01G103700	Os01g0197200	ATP-dependent RNA helicase p62
TraesCS3A01G103800	CYP90D2	Cytochrome P450 family protein
TraesCS3A01G103900	ENPP1	Ectonucleotide pyrophosphatase/phosphodiesterase
TraesCS3A01G104000	--	helicase with zinc finger protein
TraesCS3A01G104100	--	Two-component response regulator ORR24	√
TraesCS3A01G104200	--	Gag-pol polyprotein-like protein
TraesCS3A01G104300	PRA1F3	PRA1 family protein
TraesCS3A01G104400	BHLH	Basic helix loop helix (BHLH) family transcription factor
TraesCS3A01G104500	tma22	Translation machinery-associated protein 22
TraesCS3A01G104600	--	Late embryogenesis abundant (LEA) hydroxyproline-rich glycoprotein family
TraesCS3A01G104700	--	ATP binding microtubule motor family protein
TraesCS3A01G104800	ALE2	Receptor-like kinase
TraesCS3A01G104900	PCMP-H92	Pentatricopeptide repeat-containing protein
TraesCS3A01G105000	brf1	Transcription factor
TraesCS3A01G105100	IDD7	Zinc finger family protein
TraesCS3A01G105200	--	Serine--tRNA ligase
TraesCS3A01G105300	GRXS2	Glutaredoxin
TraesCS3A01G105400	NPR1	Regulatory protein NPR1	√
"√" indicates Differentially expressed genes.

## Sheet: Table S7
Table S7.The phenotypic data for Bainong 207 and Jinzihong under low and high N conditions
Accession	Trait	HN	LN
Bainong 207	EPN	440.254	286.103
	PH	74.3333	66.6
	GYA	796.318	601.626
Jinzihong	EPN	620.053	493.45
	PH	131.611	121.7
	GYA	327.61	326.038
PH: plant height; EPN: effective panicle number; GYA: grain yield per unit area; HN: high N treatment; LN: low N treatment.
